# Supplementary material for: Genome-wide methylation analysis identifies a core set of hypermethylated genes in CIMP-H colorectal cancer
Source: BMC Cancer. 2017 Mar 28;17:228. doi: 10.1186/s12885-017-3226-4 (PMC5371203; doi:10.1186/s12885-017-3226-4)
Supplement: Additional file 1: Table S1. — 258 genes hypermethylated in more than 90% of all CIMP-H tumours. Two-hundred fifty eight CpG islands are hypermethylated in more than 90% of CIMP-H tumours. CpG islands hypermethylated in 100% of CIMP-H tumours are highlighted in bold. (XLSX 49 kb) [file 12885_2017_3226_MOESM1_ESM.xlsx]

## Sheet: cimpH_ter90_hyper.csv
	Average methylation in normal tissue	Average methylation in CIMP H tumours	Average methylation in CIMP L tumours	Average methylation in CIMP N tumours
ADCYAP1	0.32	0.57	0.56	0.45
ALX4	0.3	0.58	0.52	0.42
BDNF	0.17	0.45	0.31	0.26
BRUNOL4	0.35	0.59	0.5	0.43
CALCA	0.24	0.53	0.39	0.32
CALCR	0.21	0.54	0.39	0.33
CCDC140	0.28	0.57	0.49	0.41
CCNA1	0.4	0.64	0.65	0.55
CHRM2	0.35	0.59	0.56	0.48
CIDEA	0.25	0.51	0.51	0.39
COL12A1	0.29	0.54	0.34	0.33
COMP	0.29	0.61	0.44	0.4
CYP26C1	0.43	0.66	0.63	0.54
DBX1	0.3	0.59	0.47	0.41
DGKG	0.23	0.58	0.52	0.39
DLX5	0.3	0.57	0.52	0.43
DLX6AS	0.31	0.57	0.47	0.41
EBF1	0.32	0.64	0.49	0.44
EBF2	0.26	0.54	0.44	0.36
EMX2	0.21	0.58	0.38	0.31
EMX2OS	0.22	0.55	0.37	0.31
EN1	0.21	0.54	0.45	0.33
ESRRG	0.34	0.57	0.48	0.42
EVX2	0.29	0.6	0.47	0.38
EYA4	0.27	0.65	0.65	0.49
FEZF2	0.31	0.6	0.61	0.47
FGF14	0.27	0.58	0.51	0.43
FGF3	0.35	0.64	0.57	0.47
FLJ41350	0.25	0.56	0.44	0.37
FLJ42709	0.41	0.58	0.5	0.45
FLJ45983	0.16	0.57	0.39	0.27
FOXG1	0.31	0.63	0.56	0.45
GALR1	0.24	0.63	0.51	0.41
GATA4	0.34	0.6	0.56	0.46
GDF6	0.3	0.61	0.56	0.46
GDNF	0.4	0.65	0.62	0.51
GFRA1	0.28	0.62	0.62	0.48
GRID1	0.31	0.63	0.51	0.42
GSC	0.22	0.63	0.48	0.37
HAND1	0.19	0.54	0.3	0.28
HELT	0.18	0.52	0.4	0.3
HLA-L	0.27	0.62	0.45	0.41
HPSE2	0.28	0.52	0.46	0.39
INS-IGF2	0.33	0.6	0.42	0.4
IRX4	0.32	0.61	0.61	0.48
ISL2	0.24	0.54	0.29	0.29
ISLR2	0.24	0.54	0.42	0.35
LBXCOR1	0.29	0.62	0.54	0.44
LHX1	0.21	0.58	0.45	0.35
LHX4	0.14	0.4	0.23	0.21
LHX5	0.21	0.52	0.4	0.34
LHX8	0.33	0.57	0.53	0.45
LHX9	0.19	0.49	0.3	0.28
LMX1A	0.22	0.56	0.37	0.32
LMX1B	0.31	0.56	0.42	0.39
LOC401463	0.21	0.59	0.43	0.34
LOC645323	0.27	0.54	0.43	0.36
MKX	0.26	0.61	0.48	0.38
MPPED2	0.25	0.64	0.52	0.42
MSC	0.29	0.62	0.6	0.48
MSX1	0.32	0.53	0.49	0.42
NELL2	0.15	0.56	0.35	0.28
NEUROG1	0.26	0.61	0.41	0.36
NKX2-1	0.18	0.56	0.33	0.3
NKX2-3	0.18	0.55	0.32	0.3
NKX6-1	0.19	0.57	0.37	0.31
NKX6-2	0.17	0.54	0.48	0.34
NPR3	0.17	0.54	0.39	0.29
NR2E1	0.3	0.59	0.54	0.45
NR5A2	0.28	0.52	0.48	0.41
NRG2	0.2	0.53	0.31	0.29
NRN1	0.24	0.5	0.41	0.33
NXPH1	0.33	0.56	0.48	0.42
OLIG2	0.28	0.57	0.55	0.44
ONECUT1	0.29	0.61	0.54	0.43
OTP	0.27	0.56	0.47	0.38
OTX2	0.27	0.58	0.51	0.42
PAX1	0.26	0.53	0.46	0.4
PAX2	0.2	0.49	0.33	0.29
PAX3	0.3	0.6	0.53	0.41
PAX5	0.35	0.61	0.5	0.45
PAX6	0.25	0.55	0.44	0.37
PAX9	0.27	0.56	0.48	0.39
PCDH8	0.32	0.66	0.64	0.5
PDGFRA	0.15	0.48	0.3	0.24
PHF21B	0.29	0.61	0.5	0.42
PRDM13	0.26	0.58	0.46	0.38
PRDM6	0.35	0.61	0.49	0.41
PRDM8	0.38	0.58	0.49	0.45
PRMT8	0.2	0.52	0.38	0.33
RASGRF1	0.22	0.61	0.58	0.41
RFX4	0.21	0.57	0.43	0.35
RGS20	0.24	0.62	0.5	0.41
RNF220	0.26	0.48	0.37	0.33
ROBO3	0.23	0.46	0.36	0.31
RORA	0.15	0.47	0.3	0.24
RUNX3	0.47	0.69	0.59	0.56
SALL1	0.36	0.64	0.69	0.54
SFRP2	0.35	0.65	0.61	0.48
SFTA3	0.21	0.54	0.41	0.34
SHISA3	0.16	0.52	0.26	0.26
SHOX2	0.22	0.5	0.3	0.29
SIM1	0.34	0.59	0.54	0.45
SIM2	0.27	0.51	0.48	0.4
SIX6	0.34	0.61	0.61	0.49
SLC32A1	0.33	0.59	0.6	0.49
SLC6A15	0.26	0.62	0.56	0.43
SLITRK5	0.35	0.63	0.6	0.49
SNCA	0.25	0.6	0.52	0.38
SOX21	0.19	0.62	0.51	0.39
T	0.35	0.64	0.62	0.5
TBR1	0.25	0.49	0.34	0.32
TBX1	0.31	0.57	0.44	0.39
TBX15	0.38	0.63	0.66	0.52
TBX2	0.24	0.59	0.37	0.34
TBX5	0.3	0.55	0.49	0.42
TFPI2	0.36	0.65	0.69	0.56
TLX1	0.26	0.58	0.59	0.46
TLX3	0.28	0.6	0.55	0.43
TMEM200B	0.18	0.56	0.28	0.29
TMEM90B	0.26	0.61	0.53	0.45
TWIST1	0.3	0.61	0.59	0.46
UNCX	0.27	0.6	0.54	0.43
VAX1	0.25	0.59	0.5	0.4
VAX2	0.34	0.61	0.54	0.44
VCAN	0.16	0.55	0.42	0.29
VSTM2A	0.26	0.56	0.49	0.4
WNT3A	0.22	0.51	0.35	0.32
WT1	0.32	0.61	0.57	0.47
ZIC1	0.4	0.63	0.62	0.51
ZIC4	0.38	0.59	0.58	0.49
ZNF331	0.38	0.62	0.59	0.5
ACTA1	0.3	0.62	0.57	0.45
ARHGAP20	0.14	0.57	0.49	0.34
ASCL1	0.19	0.56	0.47	0.34
CDK5R2	0.22	0.55	0.31	0.3
CNPY1	0.26	0.54	0.43	0.36
CTNNA2	0.33	0.57	0.42	0.39
CTNND2	0.2	0.55	0.44	0.34
DLX1	0.18	0.45	0.25	0.23
DMRTA2	0.21	0.53	0.41	0.33
EMX1	0.17	0.46	0.3	0.26
EN2	0.21	0.55	0.34	0.3
EPHX3	0.33	0.64	0.57	0.46
FAM155A	0.24	0.56	0.53	0.39
FLJ32063	0.18	0.47	0.27	0.28
FLRT2	0.33	0.58	0.58	0.47
FOXF1	0.21	0.49	0.36	0.31
FOXF2	0.3	0.62	0.48	0.44
GATA2	0.23	0.49	0.41	0.33
GATA5	0.32	0.66	0.62	0.5
HAND2	0.27	0.6	0.51	0.41
HIC1	0.14	0.48	0.28	0.25
HLX	0.31	0.62	0.49	0.43
HMX2	0.24	0.57	0.46	0.38
HOXD11	0.22	0.52	0.28	0.27
HRK	0.19	0.48	0.34	0.29
ICAM5	0.18	0.49	0.24	0.26
IGF2AS	0.37	0.58	0.48	0.44
IGFBP3	0.22	0.51	0.43	0.31
IRX3	0.2	0.49	0.34	0.29
IRX6	0.33	0.55	0.49	0.43
LHX2	0.23	0.55	0.36	0.32
LHX6	0.36	0.61	0.47	0.44
LIN28	0.27	0.52	0.4	0.37
MEF2C	0.1	0.46	0.25	0.21
NKX3-2	0.25	0.61	0.42	0.37
NR3C1	0.19	0.58	0.3	0.28
PAX7	0.25	0.47	0.38	0.33
RPRM	0.2	0.56	0.34	0.31
RSPO3	0.15	0.56	0.47	0.34
SLC35F1	0.24	0.58	0.53	0.41
SOX1	0.28	0.57	0.51	0.41
SPTBN4	0.34	0.5	0.4	0.39
ST8SIA4	0.24	0.57	0.44	0.35
TBX20	0.32	0.56	0.56	0.44
UNC5C	0.19	0.55	0.54	0.4
VENTX	0.24	0.52	0.36	0.33
WNT5A	0.42	0.62	0.45	0.46
WNT6	0.2	0.48	0.32	0.28
ANKS1B	0.23	0.45	0.39	0.32
BNC1	0.41	0.61	0.6	0.49
CLDN11	0.23	0.57	0.32	0.35
CRMP1	0.32	0.58	0.51	0.42
DAB1	0.34	0.59	0.59	0.46
EDIL3	0.18	0.59	0.42	0.32
EDNRB	0.42	0.6	0.59	0.53
ESR1	0.38	0.61	0.53	0.49
FEV	0.17	0.48	0.27	0.26
FGF12	0.28	0.61	0.61	0.48
FLJ42875	0.35	0.59	0.53	0.45
FOXL2	0.21	0.62	0.38	0.35
GDF7	0.28	0.64	0.44	0.41
HCG4	0.36	0.59	0.55	0.49
HLA-DQB1	0.31	0.52	0.39	0.39
HOXA2	0.45	0.72	0.75	0.64
HOXC9	0.24	0.59	0.47	0.38
ISM1	0.27	0.56	0.31	0.33
KL	0.24	0.59	0.35	0.3
MAGI2	0.32	0.53	0.46	0.41
NBLA00301	0.31	0.54	0.47	0.4
NDRG4	0.26	0.54	0.41	0.36
NEUROD2	0.17	0.41	0.31	0.26
NKX1-2	0.11	0.5	0.32	0.24
NKX2-5	0.27	0.54	0.45	0.39
NKX2-6	0.35	0.57	0.58	0.47
ONECUT3	0.24	0.43	0.36	0.32
POU3F1	0.19	0.57	0.38	0.32
PRDM14	0.3	0.63	0.61	0.48
PRICKLE1	0.2	0.44	0.3	0.28
RAX	0.26	0.53	0.48	0.37
SDC2	0.21	0.65	0.57	0.43
SHISA9	0.29	0.61	0.53	0.43
SIX3	0.33	0.58	0.51	0.44
SOX17	0.38	0.67	0.67	0.56
SOX2OT	0.24	0.48	0.41	0.33
SYNE1	0.29	0.56	0.45	0.4
TLX2	0.27	0.62	0.49	0.42
ADAMTS19	0.17	0.53	0.3	0.27
ANK1	0.32	0.51	0.42	0.38
BARHL2	0.26	0.6	0.57	0.42
BHLHE22	0.17	0.58	0.39	0.3
CHST2	0.32	0.66	0.63	0.49
COL25A1	0.22	0.53	0.53	0.4
DCHS2	0.33	0.55	0.43	0.39
DPP10	0.36	0.68	0.64	0.53
EPHA5	0.27	0.57	0.52	0.4
FAM5B	0.22	0.55	0.42	0.35
FOXI2	0.38	0.66	0.66	0.54
FREM2	0.21	0.58	0.39	0.34
GUCY1A2	0.14	0.59	0.41	0.3
HS3ST3B1	0.39	0.58	0.48	0.43
INSM2	0.1	0.44	0.25	0.21
ISL1	0.23	0.46	0.41	0.3
LINGO3	0.35	0.6	0.43	0.41
LOC283392	0.24	0.6	0.61	0.46
LOX	0.17	0.48	0.21	0.22
MAR11	0.29	0.59	0.65	0.48
MFSD2B	0.29	0.64	0.36	0.37
MGC45800	0.27	0.53	0.36	0.32
NKX2-2	0.25	0.58	0.55	0.41
NRG1	0.3	0.62	0.62	0.47
OLIG1	0.18	0.58	0.45	0.33
ONECUT2	0.19	0.4	0.37	0.29
PCDH10	0.29	0.57	0.59	0.44
PCDH7	0.24	0.55	0.44	0.37
RNF182	0.19	0.59	0.27	0.28
SLC10A4	0.29	0.58	0.41	0.37
SLC1A2	0.13	0.55	0.26	0.24
SLC8A3	0.21	0.57	0.53	0.37
SORCS3	0.29	0.57	0.56	0.45
STK33	0.1	0.54	0.39	0.28
TACR1	0.17	0.54	0.3	0.28
TAL1	0.27	0.58	0.4	0.36
TBX18	0.25	0.6	0.55	0.41
TCF21	0.33	0.51	0.44	0.4
TFAP2B	0.3	0.51	0.42	0.37
ZNF529	0.22	0.55	0.41	0.33
